# Supplementary material for: Three new species of the genus Leptonetela from Greece (Araneae, Leptonetidae)
Source: Zookeys. 2016 Feb 24;(569):23–35. doi: 10.3897/zookeys.569.6921 (PMC4829677; doi:10.3897/zookeys.569.6921)
Supplement: XML Treatment for Leptonetela arvanitidisi [file zookeys.569.6921-treatment1.xml]

<!DOCTYPE tp:taxon-treatment
  PUBLIC "-//TaxonX//DTD Taxonomic Treatment Publishing DTD v0 20100105//EN" "tax-treatment-NSO.dtd">
<tp:taxon-treatment xmlns:tp="http://www.plazi.org/taxpub"><tp:treatment-meta><kwd-group><label>Taxon classification</label><kwd><named-content content-type="kingdom">Animalia</named-content></kwd><kwd><named-content content-type="order">Araneae</named-content></kwd><kwd><named-content content-type="family">Leptonetidae</named-content></kwd></kwd-group><mixed-citation publication-type="journal"><person-group><name><surname>Wu</surname><given-names>Yi</given-names></name><name><surname>Wang</surname><given-names>Chunxia</given-names></name><name><surname>Zheng</surname><given-names>Guo</given-names></name><name><surname>Li</surname><given-names>Shuqiang</given-names></name></person-group><article-title>Three new species of the genus <italic><tp:taxon-name><tp:taxon-name-part taxon-name-part-type="genus">Leptonetela</tp:taxon-name-part></tp:taxon-name></italic> from Greece (<tp:taxon-name><tp:taxon-name-part taxon-name-part-type="order">Araneae</tp:taxon-name-part></tp:taxon-name>, <tp:taxon-name><tp:taxon-name-part taxon-name-part-type="family">Leptonetidae</tp:taxon-name-part></tp:taxon-name>)</article-title><source>Zookeys</source><day>24</day><month>2</month><year>2016</year><volume>2016</volume><issue>569</issue><fpage>23</fpage><lpage>35</lpage><pub-id pub-id-type="doi">10.3897/zookeys.569.6921</pub-id></mixed-citation></tp:treatment-meta><tp:nomenclature><tp:taxon-name>
                <tp:taxon-name-part taxon-name-part-type="genus">Leptonetela</tp:taxon-name-part>
                <tp:taxon-name-part taxon-name-part-type="species">arvanitidisi</tp:taxon-name-part>
                <object-id xmlns:xlink="http://www.w3.org/1999/xlink" content-type="zoobank" xlink:type="simple">http://zoobank.org/24A56F21-B537-4A53-B19B-53A86AA86C96</object-id>
              </tp:taxon-name><tp:taxon-authority>Wang &amp; Li</tp:taxon-authority><tp:taxon-status xmlns:xlink="http://www.w3.org/1999/xlink" xlink:type="simple">sp. n.</tp:taxon-status><xref ref-type="fig" rid="F1">Figs 1</xref><xref ref-type="fig" rid="F2">, 2</xref><xref ref-type="fig" rid="F7">, 7</xref></tp:nomenclature><tp:treatment-sec sec-type="Types"><title>Types.</title><p>Holotype ♂ (<named-content xmlns:xlink="http://www.w3.org/1999/xlink" content-type="dwc:institutional_code" xlink:type="simple">IZCAS</named-content>): GREECE, Athens, Attica, Leondari Cave, <named-content xmlns:xlink="http://www.w3.org/1999/xlink" content-type="dwc:verbatimCoordinates" xlink:type="simple">37°59'14.61"N, 23°49'47.03"E</named-content>, elevation 553 m, 28 March 2013, S. Li leg. Paratypes 2♀ (<named-content xmlns:xlink="http://www.w3.org/1999/xlink" content-type="dwc:institutional_code" xlink:type="simple">IZCAS</named-content>), same data as holotype.</p></tp:treatment-sec><tp:treatment-sec sec-type="Etymology"><title>Etymology.</title><p>The specific name is dedicated to Dr. Christos Arvanitidis of the Hellenic Centre for Marine Research in Crete, a leading taxonomist on <tp:taxon-name><tp:taxon-name-part taxon-name-part-type="class">Polychaeta</tp:taxon-name-part></tp:taxon-name>; noun (name) in genitive case.</p></tp:treatment-sec><tp:treatment-sec sec-type="Diagnosis"><title>Diagnosis.</title><p>
              <italic><tp:taxon-name><tp:taxon-name-part taxon-name-part-type="genus">Leptonetela</tp:taxon-name-part> <tp:taxon-name-part taxon-name-part-type="species">arvanitidisi</tp:taxon-name-part></tp:taxon-name></italic> sp. n. is similar to <italic><tp:taxon-name><tp:taxon-name-part taxon-name-part-type="genus">Leptonetela</tp:taxon-name-part> <tp:taxon-name-part taxon-name-part-type="species">kanellisi</tp:taxon-name-part></tp:taxon-name></italic> but can be separated by the basal tibial spine with bifurcated tip (Fig. <xref ref-type="fig" rid="F1">1D</xref>) (not bifurcated in <italic><tp:taxon-name><tp:taxon-name-part taxon-name-part-type="genus">Leptonetela</tp:taxon-name-part> <tp:taxon-name-part taxon-name-part-type="species">kanellisi</tp:taxon-name-part></tp:taxon-name></italic>), the wave-shaped anterior margin of the atrium and the tightly twisted spermathecae (Fig. <xref ref-type="fig" rid="F2">2C</xref>); <italic><tp:taxon-name><tp:taxon-name-part taxon-name-part-type="genus">Leptonetela</tp:taxon-name-part> <tp:taxon-name-part taxon-name-part-type="species">kanellisi</tp:taxon-name-part></tp:taxon-name></italic> has an arc-shaped anterior margin of the atrium and the spermathecae are loosely twisted (see <xref ref-type="bibr" rid="B11">Wang and Li 2011</xref>: figs 16–19).</p><fig id="F1" position="float" orientation="portrait"><label>Figure 1.</label><caption><p>
          <italic><tp:taxon-name><tp:taxon-name-part taxon-name-part-type="genus">Leptonetela</tp:taxon-name-part> <tp:taxon-name-part taxon-name-part-type="species">arvanitidisi</tp:taxon-name-part></tp:taxon-name></italic> sp. n., holotype male. <bold>A</bold> Habitus, dorsal view <bold>B</bold> Palpal bulb, ventral view <bold>C</bold> Palp, prolateral view <bold>D</bold> Palp, retrolateral view.</p></caption><graphic xmlns:xlink="http://www.w3.org/1999/xlink" xlink:href="zookeys-569-023-g001.jpg" position="float" orientation="portrait" xlink:type="simple" id="oo_79672.jpg"/></fig><fig id="F2" position="float" orientation="portrait"><label>Figure 2.</label><caption><p>
          <italic><tp:taxon-name><tp:taxon-name-part taxon-name-part-type="genus">Leptonetela</tp:taxon-name-part> <tp:taxon-name-part taxon-name-part-type="species">arvanitidisi</tp:taxon-name-part></tp:taxon-name></italic> sp. n., one of the paratype female. <bold>A</bold> Habitus, dorsal view <bold>B</bold> Habitus, ventral view <bold>C</bold> Vulva, dorsal view.</p></caption><graphic xmlns:xlink="http://www.w3.org/1999/xlink" xlink:href="zookeys-569-023-g002.jpg" position="float" orientation="portrait" xlink:type="simple" id="oo_79673.jpg"/></fig></tp:treatment-sec><tp:treatment-sec sec-type="Description"><title>Description.</title><p>Male (holotype). Total length 1.75 (Fig. <xref ref-type="fig" rid="F1">1A</xref>). Carapace 0.83 long, 0.72 wide. Opisthosoma 1.00 long, 0.65 wide. Prosoma yellowish, with one seta in the middle of the carapace. Ocular area with a pair of setae, eyes absent. Median groove, cervical grooves and radial furrows indistinct. Clypeus 0.10 high. Sternum and legs yellowish. Opisthosoma pale brown, ovoid, lacking distinctive pattern. Leg measurements: I 8.39 (2.25, 0.38, 2.45, 2.08, 1.23); II 7.14 (1.88, 0.38, 2.03, 1.72, 1.13); III 5.93 (1.73, 0.35, 1.62, 1.55, 0.68); IV 7.83 (2.13, 0.38, 2.15, 2.00, 1.17). Male palp (Fig. <xref ref-type="fig" rid="F1">1C–D</xref>): tibia with 5 spines retrolaterally, the basal one strong, conspicuous, with bifurcated tip. Bulb with triangular embolus; prolateral lobe oval. Median apophysis (Fig. <xref ref-type="fig" rid="F1">1B</xref>) distal edge round, with six small teeth. Conductor membranous, triangular in ventral view.</p><p>Female (one of the paratypes). Similar to male in color and general features but larger and with shorter legs. Total length 2.03 (Fig. <xref ref-type="fig" rid="F2">2A–B</xref>). Carapace 0.85 long, 0.73 wide. Opisthosoma 1.23 long, 0.90 wide. Clypeus 0.10 high. Leg measurements: I 7.24 (1.90, 0.38, 2.08, 1.75, 1.13); II 5.92 (1.68, 0.33, 1.63, 1.38, 0.90); III 5.32 (1.50, 0.32, 1.42, 1.30, 0.78); IV 6.63 (1.75, 0.35, 1.80, 1.70, 1.03). Vulva (Fig. <xref ref-type="fig" rid="F2">2C</xref>): spermathecae coiled, atrium fusiform, anterior margin of the atrium wave shaped.</p></tp:treatment-sec><tp:treatment-sec sec-type="Distribution"><title>Distribution.</title><p>Known only from the type locality.</p><!--PageBreak--></tp:treatment-sec><tp:treatment-sec><!--Section generated to contain objects referenced in tp:taxon-treatment.--><fig id="F7" position="float" orientation="portrait"><label>Figure 7.</label><caption><p>Locality records for three new species of <italic><tp:taxon-name><tp:taxon-name-part taxon-name-part-type="genus">Leptonetela</tp:taxon-name-part></tp:taxon-name></italic> in Greece: ① <italic><tp:taxon-name><tp:taxon-name-part taxon-name-part-type="genus">Leptonetela</tp:taxon-name-part> <tp:taxon-name-part taxon-name-part-type="species">arvanitidisi</tp:taxon-name-part></tp:taxon-name></italic> sp. n. (Athens) ② <italic><tp:taxon-name><tp:taxon-name-part taxon-name-part-type="genus">Leptonetela</tp:taxon-name-part> <tp:taxon-name-part taxon-name-part-type="species">paragamiani</tp:taxon-name-part></tp:taxon-name></italic> sp. n. (near Athens) ③ <italic><tp:taxon-name><tp:taxon-name-part taxon-name-part-type="genus">Leptonetela</tp:taxon-name-part> <tp:taxon-name-part taxon-name-part-type="species">penevi</tp:taxon-name-part></tp:taxon-name></italic> sp. n. (Thiva).</p></caption><graphic xmlns:xlink="http://www.w3.org/1999/xlink" xlink:href="zookeys-569-023-g007.jpg" position="float" orientation="portrait" xlink:type="simple" id="oo_79678.jpg"/></fig></tp:treatment-sec><ref-list><ref id="B11"><mixed-citation xmlns:xlink="http://www.w3.org/1999/xlink" xlink:type="simple">
          <person-group><name name-style="western"><surname>Wang</surname><given-names>C</given-names></name><name name-style="western"><surname>Li</surname><given-names>S</given-names></name></person-group> (<year>2011</year>) <article-title>A further study on the species of the spider genus <italic><tp:taxon-name><tp:taxon-name-part taxon-name-part-type="genus">Leptonetela</tp:taxon-name-part></tp:taxon-name></italic> (<tp:taxon-name><tp:taxon-name-part taxon-name-part-type="order">Araneae</tp:taxon-name-part></tp:taxon-name>: <tp:taxon-name><tp:taxon-name-part taxon-name-part-type="family">Leptonetidae</tp:taxon-name-part></tp:taxon-name>).</article-title> <source>Zootaxa</source> <volume>2841</volume>: <fpage>1</fpage>–<lpage>90</lpage>.</mixed-citation></ref></ref-list></tp:taxon-treatment>
