# Supplementary material for: Three new species of the genus Leptonetela from Greece (Araneae, Leptonetidae)
Source: Zookeys. 2016 Feb 24;(569):23–35. doi: 10.3897/zookeys.569.6921 (PMC4829677; doi:10.3897/zookeys.569.6921)
Supplement: XML Treatment for Leptonetela paragamiani [file zookeys.569.6921-treatment2.xml]

<!DOCTYPE tp:taxon-treatment
  PUBLIC "-//TaxonX//DTD Taxonomic Treatment Publishing DTD v0 20100105//EN" "tax-treatment-NSO.dtd">
<tp:taxon-treatment xmlns:tp="http://www.plazi.org/taxpub"><tp:treatment-meta><kwd-group><label>Taxon classification</label><kwd><named-content content-type="kingdom">Animalia</named-content></kwd><kwd><named-content content-type="order">Araneae</named-content></kwd><kwd><named-content content-type="family">Leptonetidae</named-content></kwd></kwd-group><mixed-citation publication-type="journal"><person-group><name><surname>Wu</surname><given-names>Yi</given-names></name><name><surname>Wang</surname><given-names>Chunxia</given-names></name><name><surname>Zheng</surname><given-names>Guo</given-names></name><name><surname>Li</surname><given-names>Shuqiang</given-names></name></person-group><article-title>Three new species of the genus <italic><tp:taxon-name><tp:taxon-name-part taxon-name-part-type="genus">Leptonetela</tp:taxon-name-part></tp:taxon-name></italic> from Greece (<tp:taxon-name><tp:taxon-name-part taxon-name-part-type="order">Araneae</tp:taxon-name-part></tp:taxon-name>, <tp:taxon-name><tp:taxon-name-part taxon-name-part-type="family">Leptonetidae</tp:taxon-name-part></tp:taxon-name>)</article-title><source>Zookeys</source><day>24</day><month>2</month><year>2016</year><volume>2016</volume><issue>569</issue><fpage>23</fpage><lpage>35</lpage><pub-id pub-id-type="doi">10.3897/zookeys.569.6921</pub-id></mixed-citation></tp:treatment-meta><tp:nomenclature><tp:taxon-name>
                <tp:taxon-name-part taxon-name-part-type="genus">Leptonetela</tp:taxon-name-part>
                <tp:taxon-name-part taxon-name-part-type="species">paragamiani</tp:taxon-name-part>
                <object-id xmlns:xlink="http://www.w3.org/1999/xlink" content-type="zoobank" xlink:type="simple">http://zoobank.org/28C5914F-58AB-409B-8110-61F5B1D5004D</object-id>
              </tp:taxon-name><tp:taxon-authority>Wang &amp; Li</tp:taxon-authority><tp:taxon-status xmlns:xlink="http://www.w3.org/1999/xlink" xlink:type="simple">sp. n.</tp:taxon-status><xref ref-type="fig" rid="F3">Figs 3</xref><xref ref-type="fig" rid="F4">, 4</xref><xref ref-type="fig" rid="F7">, 7</xref><!--PageBreak--><!--PageBreak--></tp:nomenclature><tp:treatment-sec sec-type="Types"><title>Types.</title><p>Holotype ♂ (<named-content xmlns:xlink="http://www.w3.org/1999/xlink" content-type="dwc:institutional_code" xlink:type="simple">IZCAS</named-content>): GREECE, near Athens, Pan Cave, <named-content xmlns:xlink="http://www.w3.org/1999/xlink" content-type="dwc:verbatimCoordinates" xlink:type="simple">38°08'48.54"N, 23°40'06.04"E</named-content>, elevation 660 m, 7 April, 2013, S. Li leg. Paratypes 2 ♀ (<named-content xmlns:xlink="http://www.w3.org/1999/xlink" content-type="dwc:institutional_code" xlink:type="simple">IZCAS</named-content>), same data as holotype.</p></tp:treatment-sec><tp:treatment-sec sec-type="Etymology"><title>Etymology.</title><p>The specific name is dedicated to Mr. Kaloust Paragamian of the Hellenic Institute of Speleological Research in Crete, a leading speleologist in Greece; noun (name) in genitive case.</p></tp:treatment-sec><tp:treatment-sec sec-type="Diagnosis"><title>Diagnosis.</title><p>
              <italic><tp:taxon-name><tp:taxon-name-part taxon-name-part-type="genus">Leptonetela</tp:taxon-name-part> <tp:taxon-name-part taxon-name-part-type="species">paragamiani</tp:taxon-name-part></tp:taxon-name></italic> is similar to <italic><tp:taxon-name><tp:taxon-name-part taxon-name-part-type="genus">Leptonetela</tp:taxon-name-part> <tp:taxon-name-part taxon-name-part-type="species">kanellisi</tp:taxon-name-part></tp:taxon-name></italic> and <italic><tp:taxon-name><tp:taxon-name-part taxon-name-part-type="genus">Leptonetela</tp:taxon-name-part> <tp:taxon-name-part taxon-name-part-type="species">arvanitidisi</tp:taxon-name-part></tp:taxon-name></italic> sp. n. but can be separated by the second tibial spine, which is longest in <italic><tp:taxon-name><tp:taxon-name-part taxon-name-part-type="genus">Leptonetela</tp:taxon-name-part> <tp:taxon-name-part taxon-name-part-type="species">paragamiani</tp:taxon-name-part></tp:taxon-name></italic> sp. n., whereas in <italic><tp:taxon-name><tp:taxon-name-part taxon-name-part-type="genus">Leptonetela</tp:taxon-name-part> <tp:taxon-name-part taxon-name-part-type="species">kanellisi</tp:taxon-name-part></tp:taxon-name></italic> and <italic><tp:taxon-name><tp:taxon-name-part taxon-name-part-type="genus">Leptonetela</tp:taxon-name-part> <tp:taxon-name-part taxon-name-part-type="species">arvanitidisi</tp:taxon-name-part></tp:taxon-name></italic> sp. n. (Fig. <xref ref-type="fig" rid="F3">3D</xref>) the basal spine is longest; the median apophysis has 3 small teeth (Fig. <xref ref-type="fig" rid="F3">3B</xref>) in <italic><tp:taxon-name><tp:taxon-name-part taxon-name-part-type="genus">Leptonetela</tp:taxon-name-part> <tp:taxon-name-part taxon-name-part-type="species">paragamiani</tp:taxon-name-part></tp:taxon-name></italic> sp. n., whereas it has 6 teeth in <italic><tp:taxon-name><tp:taxon-name-part taxon-name-part-type="genus">Leptonetela</tp:taxon-name-part> <tp:taxon-name-part taxon-name-part-type="species">kanellisi</tp:taxon-name-part></tp:taxon-name></italic> and <italic><tp:taxon-name><tp:taxon-name-part taxon-name-part-type="genus">Leptonetela</tp:taxon-name-part> <tp:taxon-name-part taxon-name-part-type="species">arvanitidisi</tp:taxon-name-part></tp:taxon-name></italic> sp. n.; and the spermathecae are tightly twisted (Fig. <xref ref-type="fig" rid="F4">4C</xref>) compared to the spermathecae of <italic><tp:taxon-name><tp:taxon-name-part taxon-name-part-type="genus">Leptonetela</tp:taxon-name-part> <tp:taxon-name-part taxon-name-part-type="species">kanellisi</tp:taxon-name-part></tp:taxon-name></italic> and <italic><tp:taxon-name><tp:taxon-name-part taxon-name-part-type="genus">Leptonetela</tp:taxon-name-part> <tp:taxon-name-part taxon-name-part-type="species">arvanitidisi</tp:taxon-name-part></tp:taxon-name></italic> sp. n.</p><fig id="F3" position="float" orientation="portrait"><label>Figure 3.</label><caption><p>
          <italic><tp:taxon-name><tp:taxon-name-part taxon-name-part-type="genus">Leptonetela</tp:taxon-name-part> <tp:taxon-name-part taxon-name-part-type="species">paragamiani</tp:taxon-name-part></tp:taxon-name></italic> sp. n., holotype male. <bold>A</bold> Habitus, dorsal view <bold>B</bold> Palpal bulb, ventral view <bold>C</bold> Palp, prolateral view <bold>D</bold> Palp, retrolateral view.</p></caption><graphic xmlns:xlink="http://www.w3.org/1999/xlink" xlink:href="zookeys-569-023-g003.jpg" position="float" orientation="portrait" xlink:type="simple" id="oo_79674.jpg"/></fig><fig id="F4" position="float" orientation="portrait"><label>Figure 4.</label><caption><p>
          <italic><tp:taxon-name><tp:taxon-name-part taxon-name-part-type="genus">Leptonetela</tp:taxon-name-part> <tp:taxon-name-part taxon-name-part-type="species">paragamiani</tp:taxon-name-part></tp:taxon-name></italic> sp. n., one of the paratype female. <bold>A</bold> Habitus, dorsal view <bold>B</bold> Habitus, ventral view <bold>C</bold> Vulva, dorsal view.</p></caption><graphic xmlns:xlink="http://www.w3.org/1999/xlink" xlink:href="zookeys-569-023-g004.jpg" position="float" orientation="portrait" xlink:type="simple" id="oo_79675.jpg"/></fig></tp:treatment-sec><tp:treatment-sec sec-type="Description"><title>Description.</title><p>Male (holotype). Total length 1.63 (Fig. <xref ref-type="fig" rid="F3">3A</xref>). Carapace 0.75 long, 0.62 wide. Opisthosoma 0.88 long, 0.62 wide. Prosoma yellowish, with one seta on the median part. Ocular area with a pair of setae, two eyes, reduced to white spots. Median groove, cervical groove and radial furrows indistinct. Clypeus 0.10 high. Sternum and legs yellowish. Opisthosoma pale brown, ovoid, lacking distinctive pattern. Leg measurements: I 5.53 (1.50, 0.28, 1.60, 1.27, 0.88); II 4.78 (1.38, 0.25, 1.27, 1.13, 0.75); III 4.01 (1.13, 0.25, 1.03, 1.00, 0.60); IV 5.25 (1.45, 0.28, 1.47, 1.25, 0.80). Male palp (Fig. <xref ref-type="fig" rid="F3">3C–D</xref>): tibia with 5 retrolateral spines, the basal one strong, conspicuous, and the second one longer than others. Bulb with spoon-shaped embolus, prolateral lobe oval. Distal edge of median apophysis round (Fig. <xref ref-type="fig" rid="F3">3B</xref>), with three small teeth, conductor membranous, shield shaped in ventral view.</p><p>Female (one of the paratypes). Similar to male in color and general features but larger and with longer legs. Total length 1.88 (Fig. <xref ref-type="fig" rid="F4">4A–B</xref>). Carapace 0.75 long, 0.68 wide. Opisthosoma 1.00 long, 0.88 wide. Clypeus 0.10 high. Leg measurements: I 6.26 (1.75, 0.28, 1.80, 1.53, 0.90); II 5.36 (1.58, 0.28, 1.50, 1.25, 0.75); III 4.69 (1.38, 0.25, 1.25, 1.13, 0.68); IV 6.19 (1.78, 0.28, 1.75, 1.50, 0.88). Vulva (Fig. <xref ref-type="fig" rid="F4">4C</xref>): spermathecae twisted, atrium oval.</p></tp:treatment-sec><tp:treatment-sec sec-type="Distribution"><title>Distribution.</title><p>Known only from the type locality.</p></tp:treatment-sec><tp:treatment-sec><!--Section generated to contain objects referenced in tp:taxon-treatment.--><fig id="F7" position="float" orientation="portrait"><label>Figure 7.</label><caption><p>Locality records for three new species of <italic><tp:taxon-name><tp:taxon-name-part taxon-name-part-type="genus">Leptonetela</tp:taxon-name-part></tp:taxon-name></italic> in Greece: ① <italic><tp:taxon-name><tp:taxon-name-part taxon-name-part-type="genus">Leptonetela</tp:taxon-name-part> <tp:taxon-name-part taxon-name-part-type="species">arvanitidisi</tp:taxon-name-part></tp:taxon-name></italic> sp. n. (Athens) ② <italic><tp:taxon-name><tp:taxon-name-part taxon-name-part-type="genus">Leptonetela</tp:taxon-name-part> <tp:taxon-name-part taxon-name-part-type="species">paragamiani</tp:taxon-name-part></tp:taxon-name></italic> sp. n. (near Athens) ③ <italic><tp:taxon-name><tp:taxon-name-part taxon-name-part-type="genus">Leptonetela</tp:taxon-name-part> <tp:taxon-name-part taxon-name-part-type="species">penevi</tp:taxon-name-part></tp:taxon-name></italic> sp. n. (Thiva).</p></caption><graphic xmlns:xlink="http://www.w3.org/1999/xlink" xlink:href="zookeys-569-023-g007.jpg" position="float" orientation="portrait" xlink:type="simple" id="oo_79678.jpg"/></fig></tp:treatment-sec></tp:taxon-treatment>
