# Supplementary material for: Three new species of the genus Leptonetela from Greece (Araneae, Leptonetidae)
Source: Zookeys. 2016 Feb 24;(569):23–35. doi: 10.3897/zookeys.569.6921 (PMC4829677; doi:10.3897/zookeys.569.6921)
Supplement: XML Treatment for Leptonetela penevi [file zookeys.569.6921-treatment3.xml]

<!DOCTYPE tp:taxon-treatment
  PUBLIC "-//TaxonX//DTD Taxonomic Treatment Publishing DTD v0 20100105//EN" "tax-treatment-NSO.dtd">
<tp:taxon-treatment xmlns:tp="http://www.plazi.org/taxpub"><tp:treatment-meta><kwd-group><label>Taxon classification</label><kwd><named-content content-type="kingdom">Animalia</named-content></kwd><kwd><named-content content-type="order">Araneae</named-content></kwd><kwd><named-content content-type="family">Leptonetidae</named-content></kwd></kwd-group><mixed-citation publication-type="journal"><person-group><name><surname>Wu</surname><given-names>Yi</given-names></name><name><surname>Wang</surname><given-names>Chunxia</given-names></name><name><surname>Zheng</surname><given-names>Guo</given-names></name><name><surname>Li</surname><given-names>Shuqiang</given-names></name></person-group><article-title>Three new species of the genus <italic><tp:taxon-name><tp:taxon-name-part taxon-name-part-type="genus">Leptonetela</tp:taxon-name-part></tp:taxon-name></italic> from Greece (<tp:taxon-name><tp:taxon-name-part taxon-name-part-type="order">Araneae</tp:taxon-name-part></tp:taxon-name>, <tp:taxon-name><tp:taxon-name-part taxon-name-part-type="family">Leptonetidae</tp:taxon-name-part></tp:taxon-name>)</article-title><source>Zookeys</source><day>24</day><month>2</month><year>2016</year><volume>2016</volume><issue>569</issue><fpage>23</fpage><lpage>35</lpage><pub-id pub-id-type="doi">10.3897/zookeys.569.6921</pub-id></mixed-citation></tp:treatment-meta><tp:nomenclature><tp:taxon-name>
                <tp:taxon-name-part taxon-name-part-type="genus">Leptonetela</tp:taxon-name-part>
                <tp:taxon-name-part taxon-name-part-type="species">penevi</tp:taxon-name-part>
                <object-id xmlns:xlink="http://www.w3.org/1999/xlink" content-type="zoobank" xlink:type="simple">http://zoobank.org/C819DE91-5E16-4B18-B336-26AE51FFD15F</object-id>
              </tp:taxon-name><tp:taxon-authority>Wang &amp; Li</tp:taxon-authority><tp:taxon-status xmlns:xlink="http://www.w3.org/1999/xlink" xlink:type="simple">sp. n.</tp:taxon-status><xref ref-type="fig" rid="F5">Figs 5</xref><xref ref-type="fig" rid="F6">, 6</xref><xref ref-type="fig" rid="F7">, 7</xref></tp:nomenclature><tp:treatment-sec sec-type="Types"><title>Types.</title><p>Holotype ♂ (<named-content xmlns:xlink="http://www.w3.org/1999/xlink" content-type="dwc:institutional_code" xlink:type="simple">IZCAS</named-content>): GREECE, Thiva, Kakalitsa, Skoteini Cave, <named-content xmlns:xlink="http://www.w3.org/1999/xlink" content-type="dwc:verbatimCoordinates" xlink:type="simple">38°29'59.81"N, 23°59'01.06"E</named-content>, elevation 443 m, 29 March, 2013, S. Li leg. Paratypes 2 ♀, same data as holotype.</p><!--PageBreak--><!--PageBreak--><!--PageBreak--><!--PageBreak--><!--PageBreak--></tp:treatment-sec><tp:treatment-sec sec-type="Etymology"><title>Etymology.</title><p>The specific name is dedicated to Prof. Dr. Lyubomir Penev, zoologist and founder of Pensoft Publishers; noun (name) in genitive case. Pensoft Publishers is a leading company in publishing taxonomic works.</p></tp:treatment-sec><tp:treatment-sec sec-type="Diagnosis"><title>Diagnosis.</title><p>
              <italic><tp:taxon-name><tp:taxon-name-part taxon-name-part-type="genus">Leptonetela</tp:taxon-name-part> <tp:taxon-name-part taxon-name-part-type="species">penevi</tp:taxon-name-part></tp:taxon-name></italic> sp. n. is similar to <italic><tp:taxon-name><tp:taxon-name-part taxon-name-part-type="genus">Leptonetela</tp:taxon-name-part> <tp:taxon-name-part taxon-name-part-type="species">kanellisi</tp:taxon-name-part></tp:taxon-name></italic> and <italic><tp:taxon-name><tp:taxon-name-part taxon-name-part-type="genus">Leptonetela</tp:taxon-name-part> <tp:taxon-name-part taxon-name-part-type="species">paragamiani</tp:taxon-name-part></tp:taxon-name></italic> sp. n. but can be separated by having the basal tibial spine longer than others, and slender (Fig. <xref ref-type="fig" rid="F5">5D</xref>) compared to the basal spines of <italic><tp:taxon-name><tp:taxon-name-part taxon-name-part-type="genus">Leptonetela</tp:taxon-name-part> <tp:taxon-name-part taxon-name-part-type="species">kanellisi</tp:taxon-name-part></tp:taxon-name></italic> and <italic><tp:taxon-name><tp:taxon-name-part taxon-name-part-type="genus">Leptonetela</tp:taxon-name-part> <tp:taxon-name-part taxon-name-part-type="species">paragamiani</tp:taxon-name-part></tp:taxon-name></italic> sp. n.; median apophysis distally without teeth (Fig. <xref ref-type="fig" rid="F5">5D</xref>) and spermathecae strongly twisted and longer than those of <italic><tp:taxon-name><tp:taxon-name-part taxon-name-part-type="genus">Leptonetela</tp:taxon-name-part> <tp:taxon-name-part taxon-name-part-type="species">kanellisi</tp:taxon-name-part></tp:taxon-name></italic> and <italic><tp:taxon-name><tp:taxon-name-part taxon-name-part-type="genus">Leptonetela</tp:taxon-name-part> <tp:taxon-name-part taxon-name-part-type="species">paragamiani</tp:taxon-name-part></tp:taxon-name></italic> sp. n. (Fig. <xref ref-type="fig" rid="F6">6C</xref>).</p><fig id="F5" position="float" orientation="portrait"><label>Figure 5.</label><caption><p>
          <italic><tp:taxon-name><tp:taxon-name-part taxon-name-part-type="genus">Leptonetela</tp:taxon-name-part> <tp:taxon-name-part taxon-name-part-type="species">penevi</tp:taxon-name-part></tp:taxon-name></italic> sp. n., holotype male. <bold>A</bold> Habitus, dorsal view <bold>B</bold> Palpal bulb, ventral view <bold>C</bold> Palp, prolateral view <bold>D</bold> Palp, retrolateral view.</p></caption><graphic xmlns:xlink="http://www.w3.org/1999/xlink" xlink:href="zookeys-569-023-g005.jpg" position="float" orientation="portrait" xlink:type="simple" id="oo_79676.jpg"/></fig><fig id="F6" position="float" orientation="portrait"><label>Figure 6.</label><caption><p>
          <italic><tp:taxon-name><tp:taxon-name-part taxon-name-part-type="genus">Leptonetela</tp:taxon-name-part> <tp:taxon-name-part taxon-name-part-type="species">penevi</tp:taxon-name-part></tp:taxon-name></italic> sp. n., one of the paratype female. <bold>A</bold> Habitus, dorsal view <bold>B</bold> Habitus, ventral view <bold>C</bold> Vulva, dorsal view.</p></caption><graphic xmlns:xlink="http://www.w3.org/1999/xlink" xlink:href="zookeys-569-023-g006.jpg" position="float" orientation="portrait" xlink:type="simple" id="oo_79677.jpg"/></fig></tp:treatment-sec><tp:treatment-sec sec-type="Description"><title>Description.</title><p>Male (holotype). Total length 1.83 (Fig. <xref ref-type="fig" rid="F6">6A</xref>). Carapace 0.77 long, 0.65 wide. Opisthosoma 1.15 long, 0.80 wide. Prosoma yellowish, with one seta on the median part. Ocular area with a pair of setae, eyes absent. Median groove, cervical groove and radial furrows indistinct. Clypeus 0.10 high. Sternum and legs yellowish. Opisthosoma pale brown, ovoid, lacking distinctive pattern. Leg measurements: I 6.76 (1.88, 0.38, 1.87, 1.55, 1.08); II 5.44 (1.38, 0.33, 1.58, 1.27, 0.88); III 4.87 (1.37, 0.30, 1.25, 1.20, 0.75); IV 6.32 (1.82, 0.35, 1.73, 1.50, 0.92). Male palp (Fig. <xref ref-type="fig" rid="F5">5C–D</xref>): tibia with 5 spines retrolaterally, with the basal one strong, conspicuous, and longest. Bulb oval, with spoon-shaped embolus, prolateral lobe oval. Median apophysis (Fig. <xref ref-type="fig" rid="F5">5B</xref>) without teeth distally, conductor membranous, rugose and shield shaped in ventral view.</p><!--PageBreak--><p>Female (one of the paratypes). Similar to male in color and general features but larger and with shorter legs. Total length 2.03 (Fig. <xref ref-type="fig" rid="F6">6A–B</xref>). Carapace 0.75 long, 0.72 wide. Opisthosoma 1.38 long, 0.85 wide. Clypeus 0.10 high. Leg measurements: I 6.51 (1.88, 0.38, 1.83, 1.50, 0.92); II 5.54 (1.63, 0.33, 1.55, 1.25, 0.78); III 4.91 (1.42, 0.33, 1.28, 1.13, 0.75); IV 6.31 (1.80, 0.35, 1.80, 1.48, 0.88). Vulva (Fig. <xref ref-type="fig" rid="F6">6C</xref>): spermathecae strongly twisted, atrium oval.</p></tp:treatment-sec><tp:treatment-sec sec-type="Distribution"><title>Distribution.</title><p>Known only from the type locality.</p><fig id="F7" position="float" orientation="portrait"><label>Figure 7.</label><caption><p>Locality records for three new species of <italic><tp:taxon-name><tp:taxon-name-part taxon-name-part-type="genus">Leptonetela</tp:taxon-name-part></tp:taxon-name></italic> in Greece: ① <italic><tp:taxon-name><tp:taxon-name-part taxon-name-part-type="genus">Leptonetela</tp:taxon-name-part> <tp:taxon-name-part taxon-name-part-type="species">arvanitidisi</tp:taxon-name-part></tp:taxon-name></italic> sp. n. (Athens) ② <italic><tp:taxon-name><tp:taxon-name-part taxon-name-part-type="genus">Leptonetela</tp:taxon-name-part> <tp:taxon-name-part taxon-name-part-type="species">paragamiani</tp:taxon-name-part></tp:taxon-name></italic> sp. n. (near Athens) ③ <italic><tp:taxon-name><tp:taxon-name-part taxon-name-part-type="genus">Leptonetela</tp:taxon-name-part> <tp:taxon-name-part taxon-name-part-type="species">penevi</tp:taxon-name-part></tp:taxon-name></italic> sp. n. (Thiva).</p></caption><graphic xmlns:xlink="http://www.w3.org/1999/xlink" xlink:href="zookeys-569-023-g007.jpg" position="float" orientation="portrait" xlink:type="simple" id="oo_79678.jpg"/></fig></tp:treatment-sec></tp:taxon-treatment>
